# Supplementary material for: Effects of plant density on the aboveground dry matter and radiation-use efficiency of field corn
Source: PLoS One. 2022 Nov 10;17(11):e0277547. doi: 10.1371/journal.pone.0277547 (PMC9648828; doi:10.1371/journal.pone.0277547)
Supplement: S1 File — (XLSX) [file pone.0277547.s001.xlsx]

## Sheet: Sheet1
Date	Global solar radiation	Accumulation of global solar radiation		LAI					LAI					Aboveground dry matter					Aboveground dry matter
				TNG1					TNG7					TNG1					TNG7
				75*20	37.5*40	37.5*27	37.5*20		75*20	37.5*40	37.5*27	37.5*20		75*20	37.5*40	37.5*27	37.5*20		75*20	37.5*40	37.5*27	37.5*20
09/27	0	0		0	0	0	0		0	0	0	0		0	0	0	0		0	0	0	0
10/18	319.9	319.9		11.3931	14.7904	24.25	26.1193		15.855	12.1415	14.2533	25.8055		11.3931	14.7904	24.25	26.1193		15.855	12.1415	14.2533	25.8055
10/27	159.08	478.98		68.075	51.5667	92.5	77.4667		48.65	55.5917	93.3333	112.817		68.075	51.5667	92.5	77.4667		48.65	55.5917	93.3333	112.817
11/06	141.24	620.22		193.463	173.192	217.167	352.45		189.35	144.783	248.25	287.233		193.463	173.192	217.167	352.45		189.35	144.783	248.25	287.233
11/16	118.78	739		485.975	461.883	550.083	703.325		317.975	484.283	594.25	750.283		485.975	461.883	550.083	703.325		317.975	484.283	594.25	750.283
11/27	127.31	866.31		552.3	475.913	726	971.775		466.637	600.469	720.25	1026.9		552.3	475.913	726	971.775		466.637	600.469	720.25	1026.9
12/07	118.89	985.2		569.188	551.25	862	1217.65		523.95	558.425	825.625	1367.8		569.188	551.25	862	1217.65		523.95	558.425	825.625	1367.8
12/18	95.19	1080.39		756.612	669.638	981.875	1176.53		662.987	726.775	999.25	1390.03		756.612	669.638	981.875	1176.53		662.987	726.775	999.25	1390.03
12/27	114.34	1194.73		654.5	632.362	899.625	1167.78		614.513	607.075	856.375	1234.97		654.5	632.362	899.625	1167.78		614.513	607.075	856.375	1234.97
01/08	112.84	1307.57		1438.5	1339.28	1807	2563.4		1315.39	1705.11	1791.62	2789.68		1438.5	1339.28	1807	2563.4		1315.39	1705.11	1791.62	2789.68
01/18	120.43	1428		1271.11	1617.44	1825.25	2635.68		1134	1558.38	1897.88	2749.95		1271.11	1617.44	1825.25	2635.68		1134	1558.38	1897.88	2749.95
01/29	122.13	1550.13		1938.65	1546.3	2420.62	3476.72		1485.75	1681.31	2733.38	2899.22		1938.65	1546.3	2420.62	3476.72		1485.75	1681.31	2733.38	2899.22
02/22	263.3	1813.43		1944.08	1691.55	2521.58	3346.12		1680.23	1695.98	2569.92	3806.13		1944.08	1691.55	2521.58	3346.12		1680.23	1695.98	2569.92	3806.13
